# Supplementary material for: Determination of a novel parvovirus pathogen associated with massive mortality in adult tilapia
Source: PLoS Pathog. 2020 Sep 24;16(9):e1008765. doi: 10.1371/journal.ppat.1008765 (PMC7588064; doi:10.1371/journal.ppat.1008765)
Supplement: S1 Data — (XLSX) [file ppat.1008765.s002.xlsx]

## Sheet: Fig 5D
	%
Days	V1	V2	PBS
1	0	0	0
2	0	0	0
3	0	0	0
4	0	5	0
5	3.3	7.5	0
6	6.7	15	0
7	13.3	25	0
8	26.7	35	0
9	50	55	0
10	80	82.5	0
11	90	90	0
12	90	92.5	0
13	90	92.5	0
14	90	92.5	0

## Sheet: Fig 7A
	1*10^n
					mean	std deviation
liver	4.93335	5.49401	4.71408		5.04715	0.402224
spleen	7.24517	8.37361	7.61307		7.74395	0.575492
kidney	7.96498	7.54411	8.08335		7.86414	0.28341
intestine	6.20109	7.30518	7.50339		7.00322	0.701696
heart	7.32583	6.74887	6.79902		6.9579	0.319614
brain	6.04303	6.13304	6.84701		6.34103	0.440502
gill	4.83528	4.47433	4.41503		4.57488	0.227454
eye	4.40704	3.76868	4.50728		4.22767	0.400641

## Sheet: Fig 7C
		1*10^n
						mean	std deviation
liver	1d	1.98666	2.29045	2.41339		2.23017	0.219656
liver	2d	2.79875	3.13969	3.30804		3.08216	0.259469
liver	3d	3.36626	3.19752	3.21852		3.26077	0.0919574
liver	4d	4.56084	4.19687	4.04716		4.26829	0.26418
liver	5d	4.56343	5.03309	5.16325		4.91992	0.315518
spleen	1d	3.45425	3.77391	3.95407		3.72741	0.253135
spleen	2d	4.97778	4.30477	4.17956		4.48737	0.429296
spleen	3d	6.3563	5.99214	5.85242		6.06695	0.260134
spleen	4d	6.96514	7.42021	7.54136		7.3089	0.303808
spleen	5d	8.53987	7.52783	7.37148		7.81306	0.634273
kidney	1d	3.52137	3.74515	3.90809		3.72487	0.194157
kidney	2d	5.01337	5.18716	5.3011		5.16721	0.144895
kidney	3d	7.30923	6.64581	6.4114		6.78882	0.465683
kidney	4d	7.9504	7.29698	7.13257		7.45998	0.432594
kidney	5d	7.77723	8.24704	8.35716		8.12714	0.307997
intestine	1d	2.48471	2.70609	2.84903		2.67994	0.183563
intestine	2d	3.94428	4.26041	4.43407		4.21292	0.248325
intestine	3d	4.47618	4.93125	5.0424		4.81661	0.300015
intestine	4d	6.49948	5.79506	5.58166		5.95873	0.480305
intestine	5d	7.20031	6.49589	6.26448		6.65356	0.48743
heart	1d	2.13794	2.41207	2.54207		2.36403	0.2063
heart	2d	4.06494	3.70378	3.55569		3.77481	0.261948
heart	3d	5.4293	5.05218	4.88805		5.12317	0.277521
heart	4d	6.37324	5.64882	5.39741		5.80649	0.50666
heart	5d	7.37134	6.64692	6.39551		6.80459	0.506659
brain	1d	2.33431	2.16558	2.18657		2.22882	0.0919577
brain	2d	3.30149	3.60904	3.77158		3.5607	0.238745
brain	3d	4.53545	5.06512	5.19556		4.93204	0.349595
brain	4d	4.956	5.41106	5.53331		5.30013	0.304227
brain	5d	6.30618	6.76124	6.88344		6.65028	0.304205
gill	1d	2.06989	2.35206	2.56066		2.32754	0.246302
gill	2d	2.58563	2.21251	2.04438		2.28084	0.277016
gill	3d	3.93619	3.26577	3.15837		3.45344	0.421507
gill	4d	4.93744	4.57705	4.43611		4.6502	0.258546
gill	5d	5.1162	4.75599	4.61315		4.82845	0.259236
eye	1d	2.59522	2.33649	2.38747		2.43973	0.137054
eye	2d	3.12023	2.90303	2.95331		2.99219	0.113701
eye	3d	3.24517	3.02803	3.07825		3.11715	0.113676
eye	4d	2.95648	3.48551	3.6174		3.35313	0.349781
eye	5d	3.97642	4.50554	4.63769		4.37322	0.349934
